# Supplementary material for: Discovering the molecular differences between right- and left-sided colon cancer using machine learning methods
Source: BMC Cancer. 2020 Oct 19;20:1012. doi: 10.1186/s12885-020-07507-8 (PMC7574488; doi:10.1186/s12885-020-07507-8)
Supplement: Supplementary file 1 — Additional file 1. [file 12885_2020_7507_MOESM1_ESM.csv]

feature	Chr	Start	End	Ref	Alt	Func.refGene	Gene.refGene	GeneDetail.refGene	ExonicFunc.refGene	AAChange.refGene	SIFT_score	SIFT_converted_rankscore	SIFT_pred	LRT_score	LRT_converted_rankscore	LRT_pred	MutationTaster_score	MutationTaster_converted_rankscore	MutationTaster_pred	MutationAssessor_score	MutationAssessor_score_rankscore	MutationAssessor_pred	FATHMM_score	FATHMM_converted_rankscore	FATHMM_pred	PROVEAN_score	PROVEAN_converted_rankscore	PROVEAN_pred	MetaSVM_score	MetaSVM_rankscore	MetaSVM_pred	MetaLR_score	MetaLR_rankscore	MetaLR_pred	M.CAP_score	M.CAP_rankscore	M.CAP_pred	MutPred_score	MutPred_rankscore	fathmm.MKL_coding_score	fathmm.MKL_coding_rankscore	fathmm.MKL_coding_pred	Eigen_coding_or_noncoding	Eigen.raw	Eigen.PC.raw	GenoCanyon_score	GenoCanyon_score_rankscore	integrated_fitCons_score	integrated_fitCons_score_rankscore
chr12_25245350_25245350_C_A	chr12	25245350	25245350	C	A	exonic	KRAS	.	nonsynonymous SNV	KRAS:NM_004985:exon2:c.G35T:p.G12V,KRAS:NM_033360:exon2:c.G35T:p.G12V	0.007	0.599	D	0	0.843	D	1	0.81	D	1.84	0.484	L	-1.2	0.785	T	-6.95	0.972	D	0.543	0.911	D	0.699	0.896	D	0.181	0.856	D	0.767	0.895	0.984	0.819	D	c	0.948	0.902	1	0.983	0.732	0.924
chr17_7675088_7675088_C_T	chr17	7675088	7675088	C	T	exonic	TP53	.	nonsynonymous SNV	TP53:NM_001126115:exon1:c.G128A:p.R43H,TP53:NM_001126116:exon1:c.G128A:p.R43H,TP53:NM_001126117:exon1:c.G128A:p.R43H,TP53:NM_001276697:exon1:c.G47A:p.R16H,TP53:NM_001276698:exon1:c.G47A:p.R16H,TP53:NM_001276699:exon1:c.G47A:p.R16H,TP53:NM_001126118:exon4:c.G407A:p.R136H,TP53:NM_000546:exon5:c.G524A:p.R175H,TP53:NM_001126112:exon5:c.G524A:p.R175H,TP53:NM_001126113:exon5:c.G524A:p.R175H,TP53:NM_001…	0	0.912	D	0	0.629	D	1	0.81	A	2.585	0.758	M	-7.55	0.999	D	-4.83	0.812	D	0.92	0.96	D	0.996	0.999	D	0.456	0.944	D	0.986	0.999	0.989	0.889	D	c	0.74	0.711	1	0.747	0.722	0.854
chr7_135929761_135929762_AT_A	chr7	135929761	135929762	AT	A	UTR5;UTR3	LUZP6;MTPN	NM_001128619:c.-2311_-2312delinsT;NM_145808:c.*165_*164delinsT;NM_001128619:c.-2311_-2312delinsT;NM_145808:c.*165_*164delinsT;NM_001128619:c.-2311_-2312delinsT;NM_145808:c.*165_*164delinsT;NM_001128619:c.-2311_-2312delinsT;NM_145808:c.*165_*164delinsT;NM_001128619:c.-2311_-2312delinsT;NM_145808:c.*165_*164delinsT;NM_001128619:c.-2311_-2312delinsT;NM_145808:c.*165_*164delinsT;NM_001128619:c.-2311_…	.	.	.	.	.	.	.	.	.	.	.	.	.	.	.	.	.	.	.	.	.	.	.	.	.	.	.	.	.	.	.	.	.	.	.	.	.	.	.	.	.
chr5_112838220_112838220_C_T	chr5	112838220	112838220	C	T	exonic	APC	.	stopgain	APC:NM_001127511:exon14:c.C2572T:p.R858X,APC:NM_000038:exon16:c.C2626T:p.R876X,APC:NM_001127510:exon17:c.C2626T:p.R876X	.	.	.	0	0.843	D	1	0.81	D	.	.	.	.	.	.	.	.	.	.	.	.	.	.	.	.	.	.	.	.	0.951	0.631	D	c	0.615	0.476	0.307	0.192	0.707	0.73
chr12_25245350_25245350_C_T	chr12	25245350	25245350	C	T	exonic	KRAS	.	nonsynonymous SNV	KRAS:NM_004985:exon2:c.G35A:p.G12D,KRAS:NM_033360:exon2:c.G35A:p.G12D	0.01	0.564	D	0	0.843	D	1	0.81	D	2.685	0.788	M	-1.19	0.784	T	-5.27	0.909	D	0.267	0.87	D	0.581	0.849	D	0.165	0.844	D	0.772	0.899	0.979	0.776	D	c	0.606	0.66	1	0.983	0.732	0.924
chr5_112839942_112839942_C_T	chr5	112839942	112839942	C	T	exonic	APC	.	stopgain	APC:NM_001127511:exon14:c.C4294T:p.R1432X,APC:NM_000038:exon16:c.C4348T:p.R1450X,APC:NM_001127510:exon17:c.C4348T:p.R1450X	.	.	.	0.153	0.179	N	1	0.81	D	.	.	.	.	.	.	.	.	.	.	.	.	.	.	.	.	.	.	.	.	0.903	0.511	D	c	0.977	0.821	0.029	0.139	0.707	0.73
chr12_25245347_25245347_C_T	chr12	25245347	25245347	C	T	exonic	KRAS	.	nonsynonymous SNV	KRAS:NM_004985:exon2:c.G38A:p.G13D,KRAS:NM_033360:exon2:c.G38A:p.G13D	0.029	0.546	D	0	0.843	D	1	0.81	D	3.025	0.866	M	-1.65	0.826	D	-5.4	0.925	D	0.569	0.915	D	0.69	0.893	D	0.226	0.881	D	0.722	0.857	0.979	0.776	D	c	0.646	0.688	1	0.983	0.732	0.924
chr13_108232109_108232110_CA_C	chr13	108232109	108232110	CA	C	UTR3	ABHD13	NM_032859:c.*1877_*1878delinsC;NM_032859:c.*1877_*1878delinsC;NM_032859:c.*1877_*1878delinsC;NM_032859:c.*1877_*1878delinsC;NM_032859:c.*1877_*1878delinsC;NM_032859:c.*1877_*1878delinsC;NM_032859:c.*1877_*1878delinsC;NM_032859:c.*1877_*1878delinsC;NM_032859:c.*1877_*1878delinsC;NM_032859:c.*1877_*1878delinsC;NM_032859:c.*1877_*1878delinsC;NM_032859:c.*1877_*1878delinsC;NM_032859:c.*1877_*1878deli…	.	.	.	.	.	.	.	.	.	.	.	.	.	.	.	.	.	.	.	.	.	.	.	.	.	.	.	.	.	.	.	.	.	.	.	.	.	.	.	.	.
chr5_78039082_78039083_GT_G	chr5	78039082	78039083	GT	G	exonic	AP3B1	.	frameshift substitution	AP3B1:NM_001271769:exon23:c.2622_2623C,AP3B1:NM_003664:exon23:c.2769_2770C	.	.	.	.	.	.	.	.	.	.	.	.	.	.	.	.	.	.	.	.	.	.	.	.	.	.	.	.	.	.	.	.	.	.	.	.	.	.	.
chr4_105242265_105242266_CT_C	chr4	105242265	105242266	CT	C	ncRNA_intronic	TET2-AS1	.	.	.	.	.	.	.	.	.	.	.	.	.	.	.	.	.	.	.	.	.	.	.	.	.	.	.	.	.	.	.	.	.	.	.	.	.	.	.	.	.	.
chr2_147926116_147926117_TA_T	chr2	147926116	147926117	TA	T	exonic	ACVR2A	.	frameshift substitution	ACVR2A:NM_001278580:exon10:c.978_979T,ACVR2A:NM_001616:exon10:c.1302_1303T,ACVR2A:NM_001278579:exon11:c.1302_1303T	.	.	.	.	.	.	.	.	.	.	.	.	.	.	.	.	.	.	.	.	.	.	.	.	.	.	.	.	.	.	.	.	.	.	.	.	.	.	.
chr4_154609909_154609910_GT_G	chr4	154609909	154609910	GT	G	intronic	FGG	.	.	.	.	.	.	.	.	.	.	.	.	.	.	.	.	.	.	.	.	.	.	.	.	.	.	.	.	.	.	.	.	.	.	.	.	.	.	.	.	.	.
chr2_68464196_68464197_AT_A	chr2	68464196	68464197	AT	A	UTR3	FBXO48	NM_001024680:c.*13_*12delinsT;NM_001024680:c.*13_*12delinsT;NM_001024680:c.*13_*12delinsT;NM_001024680:c.*13_*12delinsT;NM_001024680:c.*13_*12delinsT;NM_001024680:c.*13_*12delinsT;NM_001024680:c.*13_*12delinsT;NM_001024680:c.*13_*12delinsT;NM_001024680:c.*13_*12delinsT;NM_001024680:c.*13_*12delinsT;NM_001024680:c.*13_*12delinsT;NM_001024680:c.*13_*12delinsT;NM_001024680:c.*13_*12delinsT;NM_001024…	.	.	.	.	.	.	.	.	.	.	.	.	.	.	.	.	.	.	.	.	.	.	.	.	.	.	.	.	.	.	.	.	.	.	.	.	.	.	.	.	.
chr7_140753336_140753336_A_T	chr7	140753336	140753336	A	T	exonic	BRAF	.	nonsynonymous SNV	BRAF:NM_004333:exon15:c.T1799A:p.V600E	0.001	0.784	D	0	0.843	D	1	0.81	D	0.65	0.162	N	-1.53	0.816	D	-4.78	0.805	D	-0.768	0.57	T	0.236	0.603	T	0.172	0.849	D	0.713	0.849	0.985	0.838	D	c	0.445	0.549	1	0.747	0.651	0.465
chr12_109581434_109581435_GC_G	chr12	109581434	109581435	GC	G	exonic	MVK	.	frameshift substitution	MVK:NM_000431:exon5:c.411_412G,MVK:NM_001114185:exon5:c.411_412G	.	.	.	.	.	.	.	.	.	.	.	.	.	.	.	.	.	.	.	.	.	.	.	.	.	.	.	.	.	.	.	.	.	.	.	.	.	.	.
chr7_1747914_1747915_TA_T	chr7	1747914	1747915	TA	T	UTR3	ELFN1	NM_001128636:c.*831_*832delinsT;NM_001128636:c.*831_*832delinsT;NM_001128636:c.*831_*832delinsT;NM_001128636:c.*831_*832delinsT;NM_001128636:c.*831_*832delinsT;NM_001128636:c.*831_*832delinsT;NM_001128636:c.*831_*832delinsT;NM_001128636:c.*831_*832delinsT;NM_001128636:c.*831_*832delinsT;NM_001128636:c.*831_*832delinsT;NM_001128636:c.*831_*832delinsT;NM_001128636:c.*831_*832delinsT;NM_001128636:c.…	.	.	.	.	.	.	.	.	.	.	.	.	.	.	.	.	.	.	.	.	.	.	.	.	.	.	.	.	.	.	.	.	.	.	.	.	.	.	.	.	.
chr1_244056271_244056272_GA_G	chr1	244056271	244056272	GA	G	UTR3	ZBTB18	NM_001278196:c.*901_*902delinsG;NM_205768:c.*901_*902delinsG;NM_006352:c.*901_*902delinsG;NM_001278196:c.*901_*902delinsG;NM_205768:c.*901_*902delinsG;NM_006352:c.*901_*902delinsG;NM_001278196:c.*901_*902delinsG;NM_205768:c.*901_*902delinsG;NM_006352:c.*901_*902delinsG;NM_001278196:c.*901_*902delinsG;NM_205768:c.*901_*902delinsG;NM_006352:c.*901_*902delinsG;NM_001278196:c.*901_*902delinsG;NM_2057…	.	.	.	.	.	.	.	.	.	.	.	.	.	.	.	.	.	.	.	.	.	.	.	.	.	.	.	.	.	.	.	.	.	.	.	.	.	.	.	.	.
chr12_25245350_25245350_C_G	chr12	25245350	25245350	C	G	exonic	KRAS	.	nonsynonymous SNV	KRAS:NM_004985:exon2:c.G35C:p.G12A,KRAS:NM_033360:exon2:c.G35C:p.G12A	0.003	0.682	D	0	0.843	D	1	0.81	D	1.235	0.309	L	-1.14	0.779	T	-4.55	0.866	D	0.215	0.862	D	0.574	0.846	D	0.091	0.757	D	0.749	0.88	0.985	0.83	D	c	0.76	0.776	1	0.983	0.732	0.924
chr8_13568071_13568072_CT_C	chr8	13568071	13568072	CT	C	UTR3	C8orf48	NM_001007090:c.*120_*121delinsC;NM_001007090:c.*120_*121delinsC;NM_001007090:c.*120_*121delinsC;NM_001007090:c.*120_*121delinsC;NM_001007090:c.*120_*121delinsC;NM_001007090:c.*120_*121delinsC;NM_001007090:c.*120_*121delinsC;NM_001007090:c.*120_*121delinsC;NM_001007090:c.*120_*121delinsC;NM_001007090:c.*120_*121delinsC;NM_001007090:c.*120_*121delinsC;NM_001007090:c.*120_*121delinsC;NM_001007090:c.…	.	.	.	.	.	.	.	.	.	.	.	.	.	.	.	.	.	.	.	.	.	.	.	.	.	.	.	.	.	.	.	.	.	.	.	.	.	.	.	.	.
chr4_44698597_44698598_GA_G	chr4	44698597	44698598	GA	G	exonic	GUF1	.	frameshift substitution	GUF1:NM_001345868:exon16:c.1806_1807G,GUF1:NM_001345869:exon16:c.954_955G,GUF1:NM_001345867:exon17:c.954_955G,GUF1:NM_021927:exon17:c.1926_1927G	.	.	.	.	.	.	.	.	.	.	.	.	.	.	.	.	.	.	.	.	.	.	.	.	.	.	.	.	.	.	.	.	.	.	.	.	.	.	.
chr3_179234297_179234297_A_G	chr3	179234297	179234297	A	G	exonic	PIK3CA	.	nonsynonymous SNV	PIK3CA:NM_006218:exon21:c.A3140G:p.H1047R	0.019	0.501	D	0	0.843	D	1	0.81	D	0.6	0.156	N	-1.35	0.8	T	-1.38	0.342	N	-0.565	0.662	T	0.243	0.612	T	0.037	0.577	D	0.632	0.768	0.961	0.675	D	c	0.22	0.42	1	0.747	0.707	0.73
chr17_7673802_7673802_C_T	chr17	7673802	7673802	C	T	exonic	TP53	.	nonsynonymous SNV	TP53:NM_001126115:exon4:c.G422A:p.R141H,TP53:NM_001126116:exon4:c.G422A:p.R141H,TP53:NM_001126117:exon4:c.G422A:p.R141H,TP53:NM_001276697:exon4:c.G341A:p.R114H,TP53:NM_001276698:exon4:c.G341A:p.R114H,TP53:NM_001276699:exon4:c.G341A:p.R114H,TP53:NM_001126118:exon7:c.G701A:p.R234H,TP53:NM_000546:exon8:c.G818A:p.R273H,TP53:NM_001126112:exon8:c.G818A:p.R273H,TP53:NM_001126113:exon8:c.G818A:p.R273H,TP…	0.007	0.599	D	0	0.843	D	1	0.81	A	2.08	0.576	M	-7.32	0.999	D	-4.61	0.805	D	0.939	0.962	D	0.992	0.998	D	0.517	0.954	D	.	.	0.995	0.97	D	c	0.383	0.333	1	0.747	0.722	0.854
chr12_25225628_25225628_C_T	chr12	25225628	25225628	C	T	exonic	KRAS	.	nonsynonymous SNV	KRAS:NM_004985:exon4:c.G436A:p.A146T,KRAS:NM_033360:exon4:c.G436A:p.A146T	0.009	0.599	D	0	0.843	D	1	0.81	D	3.28	0.904	M	-2.42	0.886	D	-3.63	0.697	D	1.008	0.973	D	0.89	0.964	D	0.333	0.918	D	0.721	0.856	0.995	0.973	D	c	1.021	0.944	1	0.747	0.732	0.924
chr5_112780895_112780895_C_T	chr5	112780895	112780895	C	T	exonic	APC	.	stopgain	APC:NM_001127511:exon5:c.C667T:p.R223X,APC:NM_000038:exon6:c.C637T:p.R213X,APC:NM_001127510:exon7:c.C637T:p.R213X	.	.	.	0	0.843	D	1	0.81	A	.	.	.	.	.	.	.	.	.	.	.	.	.	.	.	.	.	.	.	.	0.979	0.778	D	c	0.645	0.496	0.999	0.38	0.732	0.924
chr17_58357799_58357800_AC_A	chr17	58357799	58357800	AC	A	exonic	RNF43	.	frameshift substitution	RNF43:NM_001305545:exon8:c.1595_1596T,RNF43:NM_001305544:exon9:c.1976_1977T,RNF43:NM_017763:exon9:c.1976_1977T	.	.	.	.	.	.	.	.	.	.	.	.	.	.	.	.	.	.	.	.	.	.	.	.	.	.	.	.	.	.	.	.	.	.	.	.	.	.	.
chr15_23567535_23567536_CT_C	chr15	23567535	23567536	CT	C	UTR3	MKRN3	NM_005664:c.*229_*230delinsC;NM_005664:c.*229_*230delinsC;NM_005664:c.*229_*230delinsC;NM_005664:c.*229_*230delinsC;NM_005664:c.*229_*230delinsC;NM_005664:c.*229_*230delinsC;NM_005664:c.*229_*230delinsC;NM_005664:c.*229_*230delinsC;NM_005664:c.*229_*230delinsC;NM_005664:c.*229_*230delinsC;NM_005664:c.*229_*230delinsC;NM_005664:c.*229_*230delinsC;NM_005664:c.*229_*230delinsC;NM_005664:c.*229_*230d…	.	.	.	.	.	.	.	.	.	.	.	.	.	.	.	.	.	.	.	.	.	.	.	.	.	.	.	.	.	.	.	.	.	.	.	.	.	.	.	.	.
chr17_7674220_7674220_C_T	chr17	7674220	7674220	C	T	exonic	TP53	.	nonsynonymous SNV	TP53:NM_001126115:exon3:c.G347A:p.R116Q,TP53:NM_001126116:exon3:c.G347A:p.R116Q,TP53:NM_001126117:exon3:c.G347A:p.R116Q,TP53:NM_001276697:exon3:c.G266A:p.R89Q,TP53:NM_001276698:exon3:c.G266A:p.R89Q,TP53:NM_001276699:exon3:c.G266A:p.R89Q,TP53:NM_001126118:exon6:c.G626A:p.R209Q,TP53:NM_000546:exon7:c.G743A:p.R248Q,TP53:NM_001126112:exon7:c.G743A:p.R248Q,TP53:NM_001126113:exon7:c.G743A:p.R248Q,TP53:…	0.005	0.632	D	0	0.843	D	1	0.588	A	2.935	0.849	M	-7.28	0.999	D	-3.75	0.731	D	0.96	0.966	D	0.993	0.998	D	0.735	0.979	D	.	.	0.98	0.787	D	c	0.66	0.561	0.799	0.241	0.722	0.854
chr3_46375665_46375666_TG_T	chr3	46375665	46375666	TG	T	ncRNA_intronic	LOC102724297	.	.	.	.	.	.	.	.	.	.	.	.	.	.	.	.	.	.	.	.	.	.	.	.	.	.	.	.	.	.	.	.	.	.	.	.	.	.	.	.	.	.
chr6_98837428_98837429_CT_C	chr6	98837428	98837429	CT	C	UTR3	POU3F2	NM_005604:c.*1223_*1224delinsC;NM_005604:c.*1223_*1224delinsC;NM_005604:c.*1223_*1224delinsC;NM_005604:c.*1223_*1224delinsC;NM_005604:c.*1223_*1224delinsC;NM_005604:c.*1223_*1224delinsC;NM_005604:c.*1223_*1224delinsC;NM_005604:c.*1223_*1224delinsC;NM_005604:c.*1223_*1224delinsC;NM_005604:c.*1223_*1224delinsC;NM_005604:c.*1223_*1224delinsC;NM_005604:c.*1223_*1224delinsC;NM_005604:c.*1223_*1224deli…	.	.	.	.	.	.	.	.	.	.	.	.	.	.	.	.	.	.	.	.	.	.	.	.	.	.	.	.	.	.	.	.	.	.	.	.	.	.	.	.	.
chr3_179218294_179218294_G_A	chr3	179218294	179218294	G	A	exonic	PIK3CA	.	nonsynonymous SNV	PIK3CA:NM_006218:exon10:c.G1624A:p.E542K	0.016	0.518	D	0	0.843	D	1	0.81	D	1.73	0.448	L	0.05	0.619	T	-2.09	0.476	N	-0.729	0.59	T	0.309	0.68	T	0.058	0.674	D	0.719	0.854	0.973	0.74	D	c	0.612	0.672	1	0.747	0.732	0.924
[truncated: 19 more columns]
